# Supplementary material for: Deletion of Gadd45a Expression in Mice Leads to Cognitive and Synaptic Impairment Associated with Alzheimer’s Disease Hallmarks
Source: Int J Mol Sci. 2024 Feb 23;25(5):2595. doi: 10.3390/ijms25052595 (PMC10931605; doi:10.3390/ijms25052595)
Supplement: Supplementary file 1 [file ijms-25-02595-s001.zip]

Archive with 3 entries (3 files):
- Table S1_primersGADD45.pdf
- Table S2_GADD45.pdf
- Table S3 GADD45.pdf
